# Supplementary material for: Biomechanical, Microstructural and Material Properties of Tendon and Bone in the Young Oim Mice Model of Osteogenesis Imperfecta
Source: Int J Mol Sci. 2022 Sep 1;23(17):9928. doi: 10.3390/ijms23179928 (PMC9456454; doi:10.3390/ijms23179928)
Supplement: Supplementary file 1 [file ijms-23-09928-s001.zip]

Archive with 1 entries (1 files):
- ijms-1841243-supplementary.pdf
